# Supplementary material for: Use of renin-angiotensin system blockers and posttraumatic stress disorder risk in the UK Biobank: a retrospective cohort study
Source: BMC Med. 2024 Oct 23;22:489. doi: 10.1186/s12916-024-03704-5 (PMC11515478; doi:10.1186/s12916-024-03704-5)
Supplement: Supplementary file 2 — Additional file 2. List of included antihypertensive medications. [file 12916_2024_3704_MOESM2_ESM.xlsx]

## Sheet: antihypertensive
Class	Number	Name	ATC	Ingredient name
ACEi	1140860750	captopril	C09AA01	captopril
ACEi	1140860764	captopril+hydrochlorothiazide 25mg/12.5mg tablet	C09AA01	captopril
ACEi	1140860758	capoten 12.5mg tablet	C09AA01	captopril
ACEi	1141150328	ecopace 12.5mg tablet	C09AA01	captopril
ACEi	1141167758	hyteneze 12.5 tablet	C09AA01	captopril
ACEi	1141150560	kaplon 12.5mg tablet	C09AA01	captopril
ACEi	1141151382	hypapril 12.5mg tablet	C09AA01	captopril
ACEi	1140881714	capozide tablet	C09AA01	captopril
ACEi	1140888552	enalapril	C09AA02	enalapril
ACEi	1140866340	delvas tablet	C09AA02	enalapril
ACEi	1140860790	enalapril maleate+hydrochlorothiazide 20mg/12.5mg tablet	C09AA02	enalapril
ACEi	1140860776	innovace 2.5mg tablet	C09AA02	enalapril
ACEi	1141170870	pralenal 2.5mg tablet	C09AA02	enalapril
ACEi	1140881712	renitec 5mg tablet	C09AA02	enalapril
ACEi	1140860784	innozide tablet	C09AA02	enalapril
ACEi	1140864952	lisinopril+hydrochlorothiazide 10mg/12.5mg tablet	C09AA03	lisinopril
ACEi	1140860752	acepril 12.5mg tablet	C09AA03	lisinopril
ACEi	1140860696	lisinopril	C09AA03	lisinopril
ACEi	1140860714	zestril 2.5mg tablet	C09AA03	lisinopril
ACEi	1140864618	zestoretic 10 tablet	C09AA03	lisinopril
ACEi	1140888560	perindopril	C09AA04	perindopril
ACEi	1141180592	perindopril+indapamide	C09AA04	perindopril
ACEi	1140860802	coversyl 2mg tablet	C09AA04	perindopril
ACEi	1141180598	coversyl plus 4mg/1.25mg tablet	C09AA04	perindopril
ACEi	1140860806	ramipril	C09AA05	ramipril
ACEi	1141165470	felodipine+ramipril	C09AA05	ramipril
ACEi	1141188408	tritace 1.25mg tablet	C09AA05	ramipril
ACEi	1141199940	lopace 2.5mg capsule	C09AA05	ramipril
ACEi	1141200698	ranace 1.25mg capsule	C09AA05	ramipril
ACEi	1140860706	carace 2.5mg tablet	C09AA05	ramipril
ACEi	1140864910	carace 10 plus tablet	C09AA05	ramipril
ACEi	1141165476	triapin mite 2.5mg/2.5mg tablet	C09AA05	ramipril
ACEi	1140860738	quinalapril+hydrochlorothiazide 10mg/12.5mg tablet	C09AA06	quinapril
ACEi	1140860728	quinapril	C09AA06	quinapril
ACEi	1140881706	accupro 5mg tablet	C09AA06	quinapril
ACEi	1140860736	accuretic tablet	C09AA06	quinapril
ACEi	1140860882	cilazapril	C09AA08	cilazapril
ACEi	1140860892	vascace 250micrograms tablet	C09AA08	cilazapril
ACEi	1140888556	fosinopril	C09AA09	fosinopril
ACEi	1140864176	monozide 10 tablet	C09AA09	fosinopril
ACEi	1140860878	staril 10mg tablet	C09AA09	fosinopril
ACEi	1140860904	trandolapril	C09AA10	trandolapril
ACEi	1141153328	trandolapril + verapamil hydrochloride	C09AA10	trandolapril
ACEi	1140860912	gopten 500micrograms capsule	C09AA10	trandolapril
ACEi	1140860918	odrik 500micrograms capsule	C09AA10	trandolapril
ACEi	1141153316	tarka 2mg/180mg m/r capsule	C09AA10	trandolapril
ACEi	1140923712	moexipril	C09AA13	moexipril
ACEi	1140923718	perdix 7.5mg tablet	C09AA13	moexipril
ACEi	1141164148	imidapril hydrochloride	C09AA16	imidapril
ACEi	1141164154	tanatril 5mg tablet	C09AA16	imidapril
ARB	1140916356	losartan	C09CA01	losartan
ARB	1141151016	losartan potassium+hydrochlorothiazide 50mg/12.5mg tablet	C09CA01	losartan
ARB	1140916362	cozaar half strength 25mg tablet	C09CA01	losartan
ARB	1141151018	cozaar-comp 50mg/12.5mg tablet	C09CA01	losartan
ARB	1141179974	cozaar 25mg tablet	C09CA01	losartan
ARB	1141171336	eprosartan	C09CA02	eprosartan
ARB	1141171344	teveten 300mg tablet	C09CA02	eprosartan
ARB	1141145660	valsartan	C09CA03	valsartan
ARB	1141201038	valsartan+hydrochlorothiazide 80mg/12.5mg tablet	C09CA03	valsartan
ARB	1141145668	diovan 40mg capsule	C09CA03	valsartan
ARB	1141201040	co-diovan 80mg/12.5mg tablet	C09CA03	valsartan
ARB	1141172682	irbesartan+hydrochlorothiazide 150mg/12.5mg tablet	C09CA04	irbesartan
ARB	1141152998	irbesartan	C09CA04	irbesartan
ARB	1141153006	aprovel 75mg tablet	C09CA04	irbesartan
ARB	1141172686	coaprovel 150mg/12.5mg tablet	C09CA04	irbesartan
ARB	1141156836	candesartan cilexetil	C09CA06	candesartan
ARB	1141156846	amias 2mg tablet	C09CA06	candesartan
ARB	1141166006	telmisartan	C09CA07	telmisartan
ARB	1141187788	telmisartan+hydrochlorothiazide 40mg/12.5mg tablet	C09CA07	telmisartan
ARB	1141187790	micardisplus 40mg/12.5mg tablet	C09CA07	telmisartan
ARB	1141172492	micardis 20mg tablet	C09CA07	telmisartan
ARB	1141193282	olmesartan	C09CA08	olmesartan medoxomil
ARB	1141193346	olmetec 10mg tablet	C09CA08	olmesartan medoxomil
BB	1140860212	apsolox 20mg tablet	C07AA02	oxprenolol
BB	1140851576	laracor 20mg tablet	C07AA02	oxprenolol
BB	1140879830	oxprenolol	C07AA02	oxprenolol
BB	1140860334	trasidrex tablet	C07AA02	oxprenolol
BB	1140860230	oxyprenix sr 160mg m/r tablet	C07AA02	oxprenolol
BB	1140851484	paritane 20mg tablet	C07AA02	oxprenolol
BB	1140851480	slow-pren 160mg m/r tablet	C07AA02	oxprenolol
BB	1140860220	slow-trasicor 160mg m/r tablet	C07AA02	oxprenolol
BB	1140860222	trasicor 20mg tablet	C07AA02	oxprenolol
BB	1140860292	pindolol	C07AA03	pindolol
BB	1140860322	pindolol+clopamide 10mg/5mg tablet	C07AA03	pindolol
BB	1140910614	prindolol	C07AA03	pindolol
BB	1140860338	viskaldix tablet	C07AA03	pindolol
BB	1140860294	visken 5mg tablet	C07AA03	pindolol
BB	1140866704	angilol 10mg tablet	C07AA05	propranolol
BB	1140866764	apsolol 10mg tablet	C07AA05	propranolol
BB	1140851556	bedranol 10mg tablet	C07AA05	propranolol
BB	1140866784	berkolol 10mg tablet	C07AA05	propranolol
BB	1140866782	beta-prograne 160mg m/r capsule	C07AA05	propranolol
BB	1140866778	betadur cr 160mg m/r capsule	C07AA05	propranolol
BB	1140866712	cardinol 10mg tablet	C07AA05	propranolol
BB	1140866802	half beta-prograne 80mg m/r capsule	C07AA05	propranolol
BB	1141152076	half propanix la 80mg m/r capsule	C07AA05	propranolol
BB	1141156754	half propatard la 80mg m/r capsule	C07AA05	propranolol
BB	1140866798	half-betadur cr 80mg m/r capsule	C07AA05	propranolol
BB	1140866800	half-inderal la 80mg m/r capsule	C07AA05	propranolol
BB	1140866804	inderal 10mg tablet	C07AA05	propranolol
BB	1140917076	lopranol la 160mg m/r capsule	C07AA05	propranolol
BB	1140866766	propanix 10mg tablet	C07AA05	propranolol
BB	1141156808	propatard la 160mg m/r capsule	C07AA05	propranolol
BB	1140879842	propranolol	C07AA05	propranolol
BB	1140860418	propranolol hydrochloride+bendrofluazide 80mg/2.5mg capsule	C07AA05	propranolol
BB	1141187048	rapranol sr 80mg m/r capsule	C07AA05	propranolol
BB	1140916730	sloprolol 80mg m/r capsule	C07AA05	propranolol
BB	1141172742	syprol 5mg/5ml oral solution	C07AA05	propranolol
BB	1140881722	avlocardyl retard 160mg m/r capsule	C07AA05	propranolol
BB	1140851508	spiroprop tablet	C07AA05	propranolol
BB	1140879866	timolol	C07AA06	timolol
BB	1140860340	timolol maleate+bendrofluazide 10mg/2.5mg tablet	C07AA06	timolol
BB	1140860342	timolol maleate+bendrofluazide 20mg/5mg tablet	C07AA06	timolol
BB	1141194808	timolol maleate+bendroflumethiazide 10mg/2.5mg tablet	C07AA06	timolol
BB	1140860336	timolol maleate+co-amilozide 10mg/2.5mg/25mg tablet	C07AA06	timolol
BB	1140879854	sotalol	C07AA07	sotalol
BB	1140860304	beta-cardone 40mg tablet	C07AA07	sotalol
BB	1140860362	sotacor 80mg tablet	C07AA07	sotalol
BB	1140860332	sotalol hydrochloride+hydrochlorothiazide 80mg/12.5mg tablet	C07AA07	sotalol
BB	1140860318	sotazide tablet	C07AA07	sotalol
BB	1140860194	corgard 40mg tablet	C07AA12	nadolol
BB	1140860192	nadolol	C07AA12	nadolol
BB	1140860312	nadolol+bendrofluazide 40mg/5mg tablet	C07AA12	nadolol
BB	1140860316	nadolol+bendrofluazide 80mg/5mg tablet	C07AA12	nadolol
BB	1141194804	nadolol+bendroflumethiazide 40mg/5mg tablet	C07AA12	nadolol
BB	1140879822	carteolol	C07AA15	carteolol
BB	1140879834	penbutolol	C07AA23	penbutolol
BB	1140860320	penbutolol sulphate+furosemide 40mg/20mg tablet	C07AA23	penbutolol
BB	1140860180	arbralene 50mg tablet	C07AB02	metoprolol
BB	1140860266	betaloc 50mg tablet	C07AB02	metoprolol
BB	1140860386	co-betaloc tablet	C07AB02	metoprolol
BB	1140860274	lopresor 50mg tablet	C07AB02	metoprolol
BB	1140860402	lopresoretic tablet	C07AB02	metoprolol
BB	1140860278	mepranix 50mg tablet	C07AB02	metoprolol
BB	1140879818	metoprolol	C07AB02	metoprolol
BB	1140860308	metoprolol tartrate+chlorthalidone 100mg/12.5mg tablet	C07AB02	metoprolol
BB	1140860404	metoprolol tartrate+hydrochlorothiazide 100mg/12.5mg tablet	C07AB02	metoprolol
BB	1140851522	metoros 95mg tablet	C07AB02	metoprolol
BB	1141182968	tensomex 100mg tablet	C07AB02	metoprolol
BB	1140866738	atenolol	C07AB03	atenolol
BB	1141146126	atenolol+bendrofluazide	C07AB03	atenolol
BB	1141194810	atenolol+bendroflumethiazide	C07AB03	atenolol
BB	1141180778	atenolol+chlortalidone	C07AB03	atenolol
BB	1141146124	atenolol+chlorthalidone	C07AB03	atenolol
BB	1141146128	atenolol+co-amilozide	C07AB03	atenolol
BB	1140922930	atenix 25mg tablet	C07AB03	atenolol
BB	1140860348	atenixco 50mg/12.5mg tablet	C07AB03	atenolol
BB	1140864410	antipressan 25mg tablet	C07AB03	atenolol
BB	1140860172	totamol 25mg tablet	C07AB03	atenolol
BB	1140866758	vasaten 50mg tablet	C07AB03	atenolol
BB	1140923336	co-tenidone	C07AB03	atenolol
BB	1140860324	tenoret 50 tablet	C07AB03	atenolol
BB	1140860328	tenoretic tablet	C07AB03	atenolol
BB	1140866756	tenormin 25 tablet	C07AB03	atenolol
BB	1140860426	atenolol+nifedipine 50mg/20mg m/r capsule	C07AB03	atenolol
BB	1140860358	tenif capsule	C07AB03	atenolol
BB	1140860356	beta-adalat capsule	C07AB03	atenolol
BB	1140860398	kalten capsule	C07AB03	atenolol
BB	1140866724	acebutolol	C07AB04	acebutolol
BB	1140860422	acebutolol+hydrochlorothiazide 200mg/12.5mg tablet	C07AB04	acebutolol
BB	1140866726	sectral 100mg capsule	C07AB04	acebutolol
BB	1140879758	betaxolol	C07AB05	betaxolol
BB	1140851492	betadren 5mg tablet	C07AB07	bisoprolol
BB	1141184324	bipranix 5mg tablet	C07AB07	bisoprolol
BB	1140879760	bisoprolol	C07AB07	bisoprolol
BB	1140864950	bisoprolol fumarate+hydrochlorothiazide 10mg/6.25mg tablet	C07AB07	bisoprolol
BB	1141171152	cardicor 1.25mg tablet	C07AB07	bisoprolol
BB	1140860492	emcor 10mg tablet	C07AB07	bisoprolol
BB	1140860434	monocor 5mg tablet	C07AB07	bisoprolol
BB	1141182904	soloc 5mg tablet	C07AB07	bisoprolol
BB	1141187780	vivacor 5mg tablet	C07AB07	bisoprolol
BB	1140879762	celiprolol	C07AB08	celiprolol
BB	1140860498	celectol 200mg tablet	C07AB08	celiprolol
BB	1141164280	nebilet 5mg tablet	C07AB12	nebivolol
BB	1141164276	nebivolol	C07AB12	nebivolol
BB	1140879824	labetalol	C07AG01	labetalol
BB	1140860244	labrocol 100mg tablet	C07AG01	labetalol
BB	1140860250	trandate 50mg tablet	C07AG01	labetalol
BB	1140909368	carvedilol	C07AG02	carvedilol
BB	1141168498	eucardic 3.125 tablet	C07AG02	carvedilol
CCB	1140879802	amlodipine	C08CA01	amlodipine
CCB	1141200400	amlostin 5mg tablet	C08CA01	amlodipine
CCB	1140861202	istin 5mg tablet	C08CA01	amlodipine
CCB	1141187094	cabren 2.5mg m/r tablet	C08CA02	felodipine
CCB	1141199858	cardioplen xl 5mg m/r tablet	C08CA02	felodipine
CCB	1141188836	felendil xl 5mg m/r tablet	C08CA02	felodipine
CCB	1140888646	felodipine	C08CA02	felodipine
CCB	1141165470	felodipine+ramipril	C08CA02	felodipine
CCB	1141188576	felogen xl 5mg m/r tablet	C08CA02	felodipine
CCB	1141188152	felotens xl 5mg m/r tablet	C08CA02	felodipine
CCB	1141188920	keloc sr 5mg m/r tablet	C08CA02	felodipine
CCB	1141200782	neofel xl 5mg m/r tablet	C08CA02	felodipine
CCB	1140868036	parmid 10mg tablet	C08CA02	felodipine
CCB	1141201814	parmid xl 5mg m/r tablet	C08CA02	felodipine
CCB	1140928212	plendil 2.5mg m/r tablet	C08CA02	felodipine
CCB	1141190160	vascalpha 5mg m/r tablet	C08CA02	felodipine
CCB	1141165476	triapin mite 2.5mg/2.5mg tablet	C08CA02	felodipine
CCB	1140861190	isradipine	C08CA03	isradipine
CCB	1140861194	prescal 2.5mg tablet	C08CA03	isradipine
CCB	1140861176	cardene 20mg capsule	C08CA04	nicardipine
CCB	1140879810	nicardipine	C08CA04	nicardipine
CCB	1140860426	atenolol+nifedipine 50mg/20mg m/r capsule	C08CA05	nifedipine
CCB	1140860358	tenif capsule	C08CA05	nifedipine
CCB	1140861090	adalat 5mg capsule	C08CA05	nifedipine
CCB	1140881702	adalate 10mg capsule	C08CA05	nifedipine
CCB	1140923572	adipine mr 10 m/r tablet	C08CA05	nifedipine
CCB	1140861110	angiopine 5mg capsule	C08CA05	nifedipine
CCB	1140860356	beta-adalat capsule	C08CA05	nifedipine
CCB	1140916930	calanif 5mg capsule	C08CA05	nifedipine
CCB	1141173766	calchan mr 10mg m/r tablet	C08CA05	nifedipine
CCB	1140861106	calcilat 10mg capsule	C08CA05	nifedipine
CCB	1140927934	cardilate mr 10mg m/r tablet	C08CA05	nifedipine
CCB	1140861120	coracten sr 10mg m/r capsule	C08CA05	nifedipine
CCB	1141166752	coroday mr 20mg m/r tablet	C08CA05	nifedipine
CCB	1141145870	fortipine la40 m/r tablet	C08CA05	nifedipine
CCB	1141152600	genalat retard 10mg m/r tablet	C08CA05	nifedipine
CCB	1141187962	kentipine mr 10mg m/r tablet	C08CA05	nifedipine
CCB	1140861088	nifedipine	C08CA05	nifedipine
CCB	1141157140	nifedipress mr 10 m/r tablet	C08CA05	nifedipine
CCB	1141150538	nifedotard 20mr m/r tablet	C08CA05	nifedipine
CCB	1140911088	nifelease 20mg m/r tablet	C08CA05	nifedipine
CCB	1140861114	nifensar xl 20mg m/r tablet	C08CA05	nifedipine
CCB	1141169730	nifopress retard 20mg m/r tablet	C08CA05	nifedipine
CCB	1140926966	nimodrel mr 10 m/r tablet	C08CA05	nifedipine
CCB	1141162546	nivaten retard 10mg m/r tablet	C08CA05	nifedipine
CCB	1141150500	slofedipine 20mg m/r tablet	C08CA05	nifedipine
CCB	1140927940	tensipine mr 10 m/r tablet	C08CA05	nifedipine
CCB	1140926188	unipine xl 30mg m/r tablet	C08CA05	nifedipine
CCB	1141190548	valni 20 retard 20mg m/r tablet	C08CA05	nifedipine
CCB	1140851790	vasad 5mg capsule	C08CA05	nifedipine
CCB	1140872568	nimodipine	C08CA06	nimodipine
CCB	1140872472	nimotop 30mg tablet	C08CA06	nimodipine
CCB	1140928226	nisoldipine	C08CA07	nisoldipine
CCB	1140928234	syscor mr 10mg m/r tablet	C08CA07	nisoldipine
CCB	1140861276	lacidipine	C08CA09	lacidipine
CCB	1140861282	motens 2mg tablet	C08CA09	lacidipine
CCB	1141153026	lercanidipine	C08CA13	lercanidipine
CCB	1141153032	zanidip 10mg tablet	C08CA13	lercanidipine
diuretics	1140866324	triamterene+benzthiazide 50mg/25mg capsule	none	benzthiazide
diuretics	1141194794	bendroflumethiazide	C03AA01	bendroflumethiazide
diuretics	1141194800	bendroflumethiazide+potassium 2.5mg/7.7mmol m/r tablet	C03AA01	bendroflumethiazide
diuretics	1140866440	centyl k m/r tablet	C03AA01	bendroflumethiazide
diuretics	1140851332	centyl 2.5mg tablet	C03AA01	bendroflumethiazide
diuretics	1141194804	nadolol+bendroflumethiazide 40mg/5mg tablet	C03AA01	bendroflumethiazide
diuretics	1141194808	timolol maleate+bendroflumethiazide 10mg/2.5mg tablet	C03AA01	bendroflumethiazide
diuretics	1141194810	atenolol+bendroflumethiazide	C03AA01	bendroflumethiazide
diuretics	1140866136	neo-naclex 5mg tablet	C03AA01	bendroflumethiazide
diuretics	1140866446	neo-naclex k m/r tablet	C03AA01	bendroflumethiazide
diuretics	1140866128	aprinox 2.5mg tablet	C03AA01	bendroflumethiazide
diuretics	1140866122	bendrofluazide	C03AA01	bendroflumethiazide
diuretics	1140860312	nadolol+bendrofluazide 40mg/5mg tablet	C03AA01	bendroflumethiazide
diuretics	1140860316	nadolol+bendrofluazide 80mg/5mg tablet	C03AA01	bendroflumethiazide
diuretics	1140860340	timolol maleate+bendrofluazide 10mg/2.5mg tablet	C03AA01	bendroflumethiazide
diuretics	1140860342	timolol maleate+bendrofluazide 20mg/5mg tablet	C03AA01	bendroflumethiazide
diuretics	1140860418	propranolol hydrochloride+bendrofluazide 80mg/2.5mg capsule	C03AA01	bendroflumethiazide
diuretics	1140866450	bendrofluazide+potassium 2.5mg/7.7mmol m/r tablet	C03AA01	bendroflumethiazide
diuretics	1140910442	bzt - bendrofluazide	C03AA01	bendroflumethiazide
diuretics	1141146126	atenolol+bendrofluazide	C03AA01	bendroflumethiazide
diuretics	1140866132	berkozide 2.5mg tablet	C03AA01	bendroflumethiazide
diuretics	1140888918	neo-bendromax 2.5mg tablet	C03AA01	bendroflumethiazide
diuretics	1140851336	urizide 5mg tablet	C03AA01	bendroflumethiazide
diuretics	1140923282	co-flumactone	C03AA02	hydroflumethiazide
diuretics	1140866396	aldactide 25 tablet	C03AA02	hydroflumethiazide
diuretics	1140866354	amilmaxco 5/50 tablet	C03AA03	hydrochlorothiazide
diuretics	1141187790	micardisplus 40mg/12.5mg tablet	C03AA03	hydrochlorothiazide
diuretics	1141151018	cozaar-comp 50mg/12.5mg tablet	C03AA03	hydrochlorothiazide
diuretics	1141172686	coaprovel 150mg/12.5mg tablet	C03AA03	hydrochlorothiazide
diuretics	1141201040	co-diovan 80mg/12.5mg tablet	C03AA03	hydrochlorothiazide
diuretics	1140851430	synuretic tablet	C03AA03	hydrochlorothiazide
diuretics	1140851432	hypertane-50 tablet	C03AA03	hydrochlorothiazide
diuretics	1140866360	triamaxco tablet	C03AA03	hydrochlorothiazide
diuretics	1140866328	triam-co tablet	C03AA03	hydrochlorothiazide
diuretics	1140860784	innozide tablet	C03AA03	hydrochlorothiazide
diuretics	1140860736	accuretic tablet	C03AA03	hydrochlorothiazide
diuretics	1140866162	hydrochlorothiazide	C03AA03	hydrochlorothiazide
diuretics	1140860332	sotalol hydrochloride+hydrochlorothiazide 80mg/12.5mg tablet	C03AA03	hydrochlorothiazide
diuretics	1140926778	diltiazem hcl+hydrochlorothiazide 150mg/12.5mg m/r capsule	C03AA03	hydrochlorothiazide
diuretics	1141151016	losartan potassium+hydrochlorothiazide 50mg/12.5mg tablet	C03AA03	hydrochlorothiazide
diuretics	1140860404	metoprolol tartrate+hydrochlorothiazide 100mg/12.5mg tablet	C03AA03	hydrochlorothiazide
diuretics	1140860422	acebutolol+hydrochlorothiazide 200mg/12.5mg tablet	C03AA03	hydrochlorothiazide
diuretics	1140860386	co-betaloc tablet	C03AA03	hydrochlorothiazide
diuretics	1140860562	methyldopa+hydrochlorothiazide 250mg/15mg tablet	C03AA03	hydrochlorothiazide
diuretics	1140860738	quinalapril+hydrochlorothiazide 10mg/12.5mg tablet	C03AA03	hydrochlorothiazide
diuretics	1140860764	captopril+hydrochlorothiazide 25mg/12.5mg tablet	C03AA03	hydrochlorothiazide
diuretics	1140860790	enalapril maleate+hydrochlorothiazide 20mg/12.5mg tablet	C03AA03	hydrochlorothiazide
diuretics	1140864950	bisoprolol fumarate+hydrochlorothiazide 10mg/6.25mg tablet	C03AA03	hydrochlorothiazide
diuretics	1140864952	lisinopril+hydrochlorothiazide 10mg/12.5mg tablet	C03AA03	hydrochlorothiazide
diuretics	1141172682	irbesartan+hydrochlorothiazide 150mg/12.5mg tablet	C03AA03	hydrochlorothiazide
diuretics	1141187788	telmisartan+hydrochlorothiazide 40mg/12.5mg tablet	C03AA03	hydrochlorothiazide
diuretics	1141201038	valsartan+hydrochlorothiazide 80mg/12.5mg tablet	C03AA03	hydrochlorothiazide
diuretics	1140851362	esidrex k tablet	C03AA03	hydrochlorothiazide
diuretics	1140851660	serpasil-esidrex tablet	C03AA03	hydrochlorothiazide
diuretics	1140866164	esidrex 25mg tablet	C03AA03	hydrochlorothiazide
diuretics	1140866168	hydrosaluric 25mg tablet	C03AA03	hydrochlorothiazide
diuretics	1140864176	monozide 10 tablet	C03AA03	hydrochlorothiazide
diuretics	1140860318	sotazide tablet	C03AA03	hydrochlorothiazide
diuretics	1140923276	co-amilozide	C03AA03	hydrochlorothiazide
diuretics	1141146128	atenolol+co-amilozide	C03AA03	hydrochlorothiazide
diuretics	1140851436	vasetic co-amilozide 5/50mg tablet	C03AA03	hydrochlorothiazide
diuretics	1140860336	timolol maleate+co-amilozide 10mg/2.5mg/25mg tablet	C03AA03	hydrochlorothiazide
diuretics	1140866420	moduretic tablet	C03AA03	hydrochlorothiazide
diuretics	1140866416	moduret 25 tablet	C03AA03	hydrochlorothiazide
diuretics	1140866402	dyazide tablet	C03AA03	hydrochlorothiazide
diuretics	1140923272	co-triamterzide	C03AA03	hydrochlorothiazide
diuretics	1140860398	kalten capsule	C03AA03	hydrochlorothiazide
diuretics	1140881714	capozide tablet	C03AA03	hydrochlorothiazide
diuretics	1140864618	zestoretic 10 tablet	C03AA03	hydrochlorothiazide
diuretics	1140866138	chlorothiazide	C03AA04	chlorothiazide
diuretics	1140866102	polythiazide	C03AA05	polythiazide
diuretics	1140866104	nephril 1mg tablet	C03AA05	polythiazide
diuretics	1140866156	cyclopenthiazide	C03AA07	cyclopenthiazide
diuretics	1140866352	navispare tablet	C03AA07	cyclopenthiazide
diuretics	1140851368	navidrex-k tablet	C03AA07	cyclopenthiazide
diuretics	1140866158	navidrex 500mcg tablet	C03AA07	cyclopenthiazide
diuretics	1140866422	amiloride hcl+cyclopenthiazide 2.5mg/250micrograms tablet	C03AA07	cyclopenthiazide
diuretics	1140860334	trasidrex tablet	C03AA07	cyclopenthiazide
diuretics	1140866090	methyclothiazide	C03AA08	methyclothiazide
diuretics	1140851338	enduron 5mg tablet	C03AA08	methyclothiazide
diuretics	1140860322	pindolol+clopamide 10mg/5mg tablet	C03BA03	clopamide
diuretics	1140860338	viskaldix tablet	C03BA03	clopamide
diuretics	1140860348	atenixco 50mg/12.5mg tablet	C03BA04	chlortalidone
diuretics	1140909706	chlortalidone	C03BA04	chlortalidone
diuretics	1141180772	triamterene+chlortalidone 50mg/50mg tablet	C03BA04	chlortalidone
diuretics	1141180778	atenolol+chlortalidone	C03BA04	chlortalidone
diuretics	1140860308	metoprolol tartrate+chlorthalidone 100mg/12.5mg tablet	C03BA04	chlortalidone
diuretics	1140923336	co-tenidone	C03BA04	chlortalidone
diuretics	1140864202	chlorthalidone tablet+potassium m/r tablet 25mg/6.7mmol pack	C03BA04	chlortalidone
diuretics	1140866144	chlorthalidone	C03BA04	chlortalidone
diuretics	1140851364	hygroton k tablet combination pack	C03BA04	chlortalidone
diuretics	1140866330	triamterene+chlorthalidone 50mg/50mg tablet	C03BA04	chlortalidone
diuretics	1140866410	kalspare tablet	C03BA04	chlortalidone
diuretics	1141146124	atenolol+chlorthalidone	C03BA04	chlortalidone
diuretics	1140866146	hygroton 50mg tablet	C03BA04	chlortalidone
diuretics	1140866084	mefruside	C03BA05	mefruside
diuretics	1140866086	baycaron 25mg tablet	C03BA05	mefruside
diuretics	1140866092	metolazone	C03BA08	metolazone
diuretics	1140866094	metenix-5 tablet	C03BA08	metolazone
diuretics	1140866096	xuret 500micrograms tablet	C03BA08	metolazone
diuretics	1140866108	xipamide	C03BA10	xipamide
diuretics	1140866110	diurexan 20mg tablet	C03BA10	xipamide
diuretics	1140866078	indapamide	C03BA11	indapamide
diuretics	1141180592	perindopril+indapamide	C03BA11	indapamide
diuretics	1140888922	nindaxa 2.5mg tablet	C03BA11	indapamide
diuretics	1141146378	natrilix sr 1.5mg m/r tablet	C03BA11	indapamide
diuretics	1140917068	opumide 2.5mg tablet	C03BA11	indapamide
diuretics	1141180598	coversyl plus 4mg/1.25mg tablet	C03BA11	indapamide
Ksparing	1140866412	lasilactone capsule	C03DA01	spironolactone
Ksparing	1140866396	aldactide 25 tablet	C03DA01	spironolactone
Ksparing	1140923282	co-flumactone	C03DA01	spironolactone
Ksparing	1140866236	spironolactone	C03DA01	spironolactone
Ksparing	1140866244	aldactone 25mg tablet	C03DA01	spironolactone
Ksparing	1140851418	diatensec 50mg tablet	C03DA01	spironolactone
Ksparing	1140851420	laractone 25mg tablet	C03DA01	spironolactone
Ksparing	1140851508	spiroprop tablet	C03DA01	spironolactone
Ksparing	1140866308	spiretic 25mg tablet	C03DA01	spironolactone
Ksparing	1140866312	spiroctan 25mg tablet	C03DA01	spironolactone
Ksparing	1140866318	spirolone 25mg tablet	C03DA01	spironolactone
Ksparing	1140866306	spirospare 25mg tablet	C03DA01	spironolactone
Ksparing	1140866230	potassium canrenoate	C03DA02	potassium canrenoate
Ksparing	1140910630	canrenoate potassium	C03DA02	potassium canrenoate
Ksparing	1141201244	eplerenone	C03DA04	eplerenone
Ksparing	1141201250	inspra 25mg tablet	C03DA04	eplerenone
Ksparing	1140866334	lasoride tablet	C03DB01	amiloride
Ksparing	1140866418	fru-co tablet	C03DB01	amiloride
Ksparing	1140866406	frumil tablet	C03DB01	amiloride
Ksparing	1141167108	froop co 5mg/40mg tablet	C03DB01	amiloride
Ksparing	1140866422	amiloride hcl+cyclopenthiazide 2.5mg/250micrograms tablet	C03DB01	amiloride
Ksparing	1140866352	navispare tablet	C03DB01	amiloride
Ksparing	1140866416	moduret 25 tablet	C03DB01	amiloride
Ksparing	1140866420	moduretic tablet	C03DB01	amiloride
Ksparing	1140851436	vasetic co-amilozide 5/50mg tablet	C03DB01	amiloride
Ksparing	1141146128	atenolol+co-amilozide	C03DB01	amiloride
Ksparing	1140923276	co-amilozide	C03DB01	amiloride
Ksparing	1140888512	amiloride	C03DB01	amiloride
Ksparing	1140866354	amilmaxco 5/50 tablet	C03DB01	amiloride
Ksparing	1140866426	amiloride hydrochloride+bumetanide 5mg/1mg tablet	C03DB01	amiloride
Ksparing	1140851430	synuretic tablet	C03DB01	amiloride
Ksparing	1140851432	hypertane-50 tablet	C03DB01	amiloride
Ksparing	1140927174	amilamont 5mg/ml s/f oral solution	C03DB01	amiloride
Ksparing	1140866222	amilospare 5mg tablet	C03DB01	amiloride
Ksparing	1140866226	berkamil 5mg tablet	C03DB01	amiloride
Ksparing	1140866220	midamor 5mg tablet	C03DB01	amiloride
Ksparing	1140923402	co-amilofruse	C03DB01	amiloride
Ksparing	1140860398	kalten capsule	C03DB01	amiloride
Ksparing	1140866332	triamterene+frusemide 50mg/40mg tablet	C03DB02	triamterene
Ksparing	1140866410	kalspare tablet	C03DB02	triamterene
Ksparing	1140866330	triamterene+chlorthalidone 50mg/50mg tablet	C03DB02	triamterene
Ksparing	1141180772	triamterene+chlortalidone 50mg/50mg tablet	C03DB02	triamterene
Ksparing	1140866402	dyazide tablet	C03DB02	triamterene
Ksparing	1141195254	triamterene+furosemide 50mg/40mg tablet	C03DB02	triamterene
Ksparing	1140866408	frusene tablet	C03DB02	triamterene
Ksparing	1140866360	triamaxco tablet	C03DB02	triamterene
Ksparing	1140866388	triamterene	C03DB02	triamterene
Ksparing	1140866324	triamterene+benzthiazide 50mg/25mg capsule	C03DB02	triamterene
Ksparing	1140866328	triam-co tablet	C03DB02	triamterene
Ksparing	1140866390	dytac 50mg capsule	C03DB02	triamterene
Ksparing	1140923272	co-triamterzide	C03DB02	triamterene
