# Supplementary material for: Use of renin-angiotensin system blockers and posttraumatic stress disorder risk in the UK Biobank: a retrospective cohort study
Source: BMC Med. 2024 Oct 23;22:489. doi: 10.1186/s12916-024-03704-5 (PMC11515478; doi:10.1186/s12916-024-03704-5)
Supplement: Supplementary file 3 — Additional file 3. List of included antidepressants. [file 12916_2024_3704_MOESM3_ESM.xlsx]

## Sheet: psychotropic_230309
Class	Number	Name	ATC	Ingredient name
ADP	1140879624	desipramine	N06AA01	desipramine
ADP	1140879630	imipramine	N06AA02	imipramine
ADP	1140879620	clomipramine	N06AA04	clomipramine
ADP	1140867690	anafranil 10mg capsule	N06AA04	clomipramine
ADP	1140867756	trimipramine	N06AA06	trimipramine
ADP	1140867758	surmontil 10mg tablet	N06AA06	trimipramine
ADP	1140867726	lofepramine	N06AA07	lofepramine
ADP	1140879616	amitriptyline	N06AA09	amitriptyline
ADP	1140867948	amitriptyline hydrochloride+perphenazine 10mg/2mg tablet	N06AA09	amitriptyline
ADP	1140867934	triptafen tablet	N06AA09	amitriptyline
ADP	1140867938	amitriptyline+chlordiazepoxide 12.5mg/5mg capsule	N06AA09	amitriptyline
ADP	1140867668	tryptizol 10mg tablet	N06AA09	amitriptyline
ADP	1140867818	nortriptyline	N06AA10	nortriptyline
ADP	1140867820	allegron 10mg tablet	N06AA10	nortriptyline
ADP	1140879632	protriptyline	N06AA11	protriptyline
ADP	1140867640	doxepin	N06AA12	doxepin
ADP	1140882312	sinequan 10mg capsule	N06AA12	doxepin
ADP	1140909806	dosulepin	N06AA16	dosulepin
ADP	1140879628	dothiepin	N06AA16	dosulepin
ADP	1140867624	prothiaden 25mg capsule	N06AA16	dosulepin
ADP	1140867774	amoxapine	N06AA17	amoxapine
ADP	1140867784	ludiomil 10mg tablet	N06AA21	maprotiline
ADP	1140879540	fluoxetine	N06AB03	fluoxetine
ADP	1140867876	prozac 20mg capsule	N06AB03	fluoxetine
ADP	1141174756	oxactin 20mg capsule	N06AB03	fluoxetine
ADP	1140921600	citalopram	N06AB04	citalopram
ADP	1141151946	cipramil 10mg tablet	N06AB04	citalopram
ADP	1140867888	paroxetine	N06AB05	paroxetine
ADP	1140882236	seroxat 20mg tablet	N06AB05	paroxetine
ADP	1140867878	sertraline	N06AB06	sertraline
ADP	1140867884	lustral 50mg tablet	N06AB06	sertraline
ADP	1140879544	fluvoxamine	N06AB08	fluvoxamine
ADP	1140867860	faverin 50mg tablet	N06AB08	fluvoxamine
ADP	1141180212	escitalopram	N06AB10	escitalopram
ADP	1141190158	cipralex 5mg tablet	N06AB10	escitalopram
ADP	1140867856	isocarboxazid	N06AF01	isocarboxazid
ADP	1140867850	phenelzine	N06AF03	phenelzine
ADP	1140867852	nardil 15mg tablet	N06AF03	phenelzine
ADP	1140867914	tranylcypromine	N06AF04	tranylcypromine
ADP	1140910820	maoi - tranylcypromine	N06AF04	tranylcypromine
ADP	1140867944	tranylcypromine+trifluoperazine 10mg/1mg tablet	N06AF04	tranylcypromine
ADP	1140867920	moclobemide	N06AG02	moclobemide
ADP	1140867922	manerix 150mg tablet	N06AG02	moclobemide
ADP	1140867960	tryptophan product	N06AX02	tryptophan
ADP	1140879556	mianserin	N06AX03	mianserin
ADP	1140867806	bolvidon 10mg tablet	N06AX03	mianserin
ADP	1140879634	trazodone	N06AX05	trazodone
ADP	1140882244	molipaxin 50mg capsule	N06AX05	trazodone
ADP	1140917460	nefazodone	N06AX06	nefazodone
ADP	1141152732	mirtazapine	N06AX11	mirtazapine
ADP	1141152736	zispin 30mg tablet	N06AX11	mirtazapine
ADP	1141176858	zyban 150mg m/r tablet	N06AX12	bupropion
ADP	1141176854	bupropion	N06AX12	bupropion
ADP	1140916282	venlafaxine	N06AX16	venlafaxine
ADP	1140916288	efexor 37.5mg tablet	N06AX16	venlafaxine
ADP	1141151978	reboxetine	N06AX18	reboxetine
ADP	1141151982	edronax 4mg tablet	N06AX18	reboxetine
ADP	1141200564	duloxetine	N06AX21	duloxetine
ADP	1141201834	cymbalta 30mg gastro-resistant capsule	N06AX21	duloxetine
ADP	1141200570	yentreve 20mg gastro-resistant capsule	N06AX21	duloxetine
ADP	1201	st john's wort/hypericum [ctsu]	N06AX25	St. John's Wort
